# Supplementary material for: A Simple, Cost-Effective, and Robust Method for rRNA Depletion in RNA-Sequencing Studies
Source: mBio. 2020 Apr 21;11(2):e00010-20. doi: 10.1128/mBio.00010-20 (PMC7175087; doi:10.1128/mBio.00010-20)
Supplement: TABLE S2 [file mBio.00010-20-st002.xlsx]

## Sheet: response_table_S2
Table S2. mRNA outliers following rRNA depletion
	LB Ribo-Zero	LB DIY	M9 Ribo-Zero	M9 DIY	LB DIY-RZ	M9 DIY-RZ
sgrR	3.68852	1.47231	4.01271	2.07361	-2.21621	-1.93911
pdhR	7.47603	4.50328	5.11714	2.92333	-2.97275	-2.19381
yadD	1.60632	3.32696	1.62317	3.65805	1.72064	2.03488
rcsF	7.70944	5.10549	7.40671	5.44201	-2.60395	-1.9647
proC	6.01568	3.24486	6.54947	3.55126	-2.77081	-2.99821
cyoB	10.8207	8.31158	10.446	8.39083	-2.50915	-2.05512
cof	4.91915	2.64661	5.11873	3.32473	-2.27254	-1.794
ylaC	7.73862	5.07392	6.80939	4.59108	-2.66469	-2.21831
ybaN	5.34062	1.62718	6.82525	3.6793	-3.71344	-3.14594
tesA	4.868	2.53803	5.56774	3.40156	-2.32997	-2.16618
ylbH	-1.80044	0.146446	-1.83888	0.487191	1.94689	2.32607
ybdN	0.33051	-3.30914	0.517633	-1.68082	-3.63965	-2.19845
uspG	6.62874	3.69637	5.97879	3.95648	-2.93237	-2.02231
citE	-3.40324	-6.58347	-2.51568	-4.95515	-3.18022	-2.43946
nadD	6.39518	3.65192	5.73488	3.59707	-2.74326	-2.13781
ybeX	8.43451	5.30066	7.70052	5.31128	-3.13385	-2.38924
ybfE	6.48652	2.99669	6.28102	3.08604	-3.48983	-3.19498
ybgA	3.44021	-0.390888	4.48927	1.12781	-3.8311	-3.36146
gltA	9.23719	6.581	11.222	9.30192	-2.65619	-1.92004
sdhC	10.1068	7.28691	10.3105	8.32915	-2.8199	-1.98137
cydA	8.65372	5.81511	8.02651	5.39497	-2.83861	-2.63155
cydB	8.44674	4.70424	7.85276	4.7677	-3.7425	-3.08506
ybgE	7.65455	5.13047	7.51057	5.2427	-2.52408	-2.26787
rhtA	3.2489	0.659745	3.56247	1.52156	-2.58915	-2.04091
artJ	4.30618	1.65417	5.46956	3.19688	-2.65202	-2.27268
ybjP	6.67932	2.97949	6.87229	4.02788	-3.69983	-2.84441
ybjE	4.53297	2.14858	5.60198	3.42991	-2.38439	-2.17206
pncB	6.97784	4.22982	8.23019	6.04266	-2.74802	-2.18752
ssuE	-0.886133	-4.92434	3.09764	1.31869	-4.0382	-1.77895
ompA	13.3127	10.1492	13.0609	10.1753	-3.16353	-2.88567
mdtG	2.5623	0.367043	1.31791	-0.580985	-2.19526	-1.89889
pyrC	7.07695	4.48679	8.05478	6.15419	-2.59015	-1.90059
grxB	5.83681	3.36489	6.51531	4.10364	-2.47192	-2.41167
ycfL	7.67485	4.82677	7.87915	5.59143	-2.84808	-2.28772
lpoB	7.27218	4.53912	7.36877	5.14341	-2.73306	-2.22536
hflD	7.13547	4.5382	7.33983	5.31044	-2.59727	-2.0294
ymfI	5.29276	1.01928	5.01618	0.779703	-4.27349	-4.23648
ymgI	-0.551892	0.615808	-2.12376	-0.563225	1.1677	1.56054
pliG	4.44473	-0.819414	2.96719	-2.19109	-5.26415	-5.15828
nhaB	6.45765	4.09378	6.61528	4.566	-2.36387	-2.04928
lolB	6.55807	3.99342	6.97615	4.78307	-2.56465	-2.19307
narL	6.5791	3.40856	6.55435	3.73656	-3.17054	-2.81779
adhE	8.79574	6.17701	8.58018	6.15208	-2.61873	-2.4281
sapA	5.5431	3.17014	5.10752	3.18364	-2.37295	-1.92388
ymjA	5.37389	1.35084	5.54415	2.66269	-4.02305	-2.88147
ldhA	4.66885	6.0233	3.4538	5.27362	1.35445	1.81982
ddpX	2.06746	-0.44746	4.57968	2.43048	-2.51492	-2.14921
ydeN	5.55597	2.85355	3.88492	1.35511	-2.70242	-2.52981
ydeU	0.586803	2.28372	0.836935	2.99384	1.69692	2.1569
eamA	3.07056	4.22125	4.48168	5.69404	1.15069	1.21235
ydfT	0.278106	1.4764	0.663168	2.18718	1.19829	1.52401
ynfB	7.20628	4.35105	6.71742	4.29067	-2.85522	-2.42675
speG	7.37201	3.95143	6.408	3.69632	-3.42058	-2.71168
ynfD	5.38496	0.449848	5.51763	1.26259	-4.93511	-4.25504
rsxD	5.7384	3.5043	5.64637	3.77848	-2.2341	-1.86789
rnt	6.08709	3.24531	5.4671	3.32168	-2.84178	-2.14542
pfkB	6.5448	3.90318	6.07247	3.73979	-2.64162	-2.33268
ydjX	2.01772	-1.42124	-1.35345	-3.60027	-3.43896	-2.24682
ydjY	2.00898	-1.15993	0.300172	-1.72425	-3.16891	-2.02443
gapA	12.5795	9.41653	12.0172	8.93279	-3.16295	-3.08437
yebQ	2.54322	0.359125	2.05768	0.00287622	-2.1841	-2.0548
rsmF	4.83407	2.22187	4.65449	2.45201	-2.6122	-2.20247
exoX	5.31236	2.81784	5.8167	3.39553	-2.49452	-2.42116
ftnB	6.04648	2.69493	6.06777	3.48195	-3.35155	-2.58582
yecJ	7.07335	1.99946	6.85699	1.80675	-5.0739	-5.05024
fliK	2.72798	0.333629	3.79465	1.71041	-2.39435	-2.08423
yodC	2.55937	5.70251	3.84747	7.41753	3.14315	3.57007
yedI	3.40749	4.73658	3.98972	5.67268	1.32909	1.68295
cobT	2.94215	4.50912	3.26881	5.28878	1.56697	2.01997
cobS	2.26546	4.16016	2.87168	5.16707	1.8947	2.29539
yoeA	2.50208	-0.671188	3.26601	-0.743307	-3.17327	-4.00932
yoeB	5.27225	1.89825	4.77339	1.78961	-3.37399	-2.98378
yefM	5.88743	2.55694	5.24019	2.02914	-3.33049	-3.21105
insE-5	3.29607	0.731183	3.36601	0.926545	-2.56489	-2.43946
folE	7.81531	5.17622	8.52265	6.21732	-2.63909	-2.30533
rplY	12.0044	8.41667	11.6561	9.06401	-3.58777	-2.59209
arnC	1.57053	-0.675782	2.80139	0.859431	-2.24631	-1.94196
elaD	-0.609225	-2.91144	-1.60919	-5.37058	-2.30221	-3.76139
nuoK	7.77057	8.91953	7.15461	9.00804	1.14896	1.85343
pta	8.33423	5.80578	7.16308	4.92426	-2.52845	-2.23883
yfdL	-1.5935	-4.18876	-0.705942	-2.56044	-2.59526	-1.8545
yfgG	6.88136	3.21255	7.09757	3.63382	-3.66881	-3.46375
csiE	6.20843	3.52478	5.43292	2.94179	-2.68365	-2.49113
rseC	6.4834	3.69895	6.1332	4.16719	-2.78445	-1.96601
yfiP	5.29815	2.02962	4.44121	2.00928	-3.26853	-2.43193
pheA	5.84841	3.60524	7.18285	5.35683	-2.24317	-1.82602
yfjT	1.89588	-0.37627	1.53105	-0.410913	-2.27215	-1.94196
ygaM	5.29258	6.54869	7.7619	9.16655	1.25611	1.40465
ygaX	1.51777	-0.812201	2.20978	-0.376524	-2.32997	-2.5863
srlR	7.62045	5.15506	5.19228	2.84693	-2.46538	-2.34534
ascG	3.3027	4.50849	3.64814	5.06619	1.2058	1.41805
nlpD	6.38317	8.01545	6.73096	9.27394	1.63229	2.54298
casA	-0.643263	0.761477	-0.547115	0.772414	1.40474	1.31953
queE	4.59919	6.50194	3.45986	5.49665	1.90275	2.03679
truC	5.90239	3.32031	5.57636	3.58681	-2.58208	-1.98955
yqcC	6.05359	1.6625	5.64589	2.3921	-4.39109	-3.25379
ygdH	7.33863	4.75352	7.19559	5.32274	-2.58511	-1.87285
ygeW	0.435377	-3.27322	-0.382318	-2.17542	-3.7086	-1.7931
mocA	3.70986	0.862572	2.6595	0.451365	-2.84729	-2.20814
idi	4.72081	2.22187	4.53476	2.61886	-2.49894	-1.9159
fau	5.27583	2.03987	5.04572	2.05877	-3.23596	-2.98695
yggR	-0.758446	0.554371	-0.233454	1.90055	1.31282	2.134
yggN	4.3247	6.13721	4.49698	6.58674	1.81251	2.08976
plsC	6.52919	4.20037	6.36937	4.48799	-2.32882	-1.88138
rfaE	6.16459	7.24201	5.48336	6.98067	1.07742	1.49731
ygjH	3.10896	4.39356	2.89002	4.14022	1.2846	1.2502
ebgR	4.26934	1.80983	4.27671	2.10028	-2.45951	-2.17643
yhaI	0.532533	-2.4253	1.4201	-1.01937	-2.95783	-2.43946
yraR	2.65185	3.792	2.8829	4.14951	1.14015	1.26661
dacB	5.49355	3.1333	5.33977	3.3922	-2.36025	-1.94757
rapZ	7.40471	4.90427	7.33225	5.34155	-2.50044	-1.9907
aaeX	-0.335141	-3.42225	1.10496	-1.20897	-3.08711	-2.31393
yrdB	5.90652	7.06361	5.70612	7.26452	1.15708	1.5584
aroE	6.14956	7.28373	5.84192	7.43624	1.13417	1.59431
gspM	1.09824	-1.60554	0.369134	-1.65529	-2.70378	-2.02443
bfd	5.43626	2.56203	7.12246	4.70612	-2.87423	-2.41635
tusB	6.33988	3.47049	5.79342	3.88641	-2.86939	-1.90701
greB	5.15602	2.88742	4.76034	2.89545	-2.2686	-1.8649
yrhB	1.25084	-1.73674	1.68468	-0.956416	-2.98758	-2.6411
ugpA	2.42818	-0.174669	4.17985	2.31702	-2.60284	-1.86284
yhhN	5.34091	2.4727	6.09231	3.76129	-2.86821	-2.33102
yhhQ	3.40584	0.698761	4.14311	1.66412	-2.70708	-2.47899
nikA	4.35431	0.343961	0.778109	-1.16385	-4.01035	-1.94196
uspA	8.99868	5.6577	9.93045	7.4619	-3.34097	-2.46856
rlmJ	6.19623	3.14012	5.82321	3.94163	-3.05611	-1.88158
arsC	3.24273	0.701587	4.03898	2.02273	-2.54114	-2.01625
mdtE	0.816987	-1.54077	2.99888	1.12149	-2.35776	-1.87738
dppA	7.22989	4.86118	10.0246	7.85038	-2.36871	-2.1742
ghrB	6.9686	3.55251	7.37213	4.75741	-3.41608	-2.61472
xylB	1.5432	3.19977	2.23132	4.01485	1.65657	1.78353
xylF	2.97293	0.266165	2.53658	0.165134	-2.70677	-2.37144
ibpA	6.02563	3.54744	5.62087	3.50333	-2.47819	-2.11753
yidA	6.16921	3.64383	6.26941	4.08565	-2.52538	-2.18376
yidD	9.59268	6.24868	9.2095	6.5024	-3.344	-2.7071
asnC	4.13485	0.593702	3.81151	1.11966	-3.54114	-2.69185
rbsD	8.09309	9.41013	7.7125	9.65495	1.31704	1.94245
rho	9.96363	7.4512	9.61417	7.42528	-2.51243	-2.18888
glnA	8.38212	5.26266	9.76643	7.40883	-3.11946	-2.3576
rhaA	-0.874758	-3.05498	-0.0803056	-1.96723	-2.18022	-1.88692
yiiQ	4.71062	2.38736	3.79181	1.55188	-2.32326	-2.23993
glpF	10.5858	7.66414	10.9076	8.36124	-2.92171	-2.54635
zraR	3.37796	4.90782	2.43894	4.37614	1.52986	1.93721
malM	7.888	5.35288	8.99651	6.71853	-2.53512	-2.27799
soxS	5.36054	2.16508	4.85199	1.70594	-3.19546	-3.14606
rpiB	3.44562	5.0934	2.80408	4.47446	1.64777	1.67038
yjdM	6.56472	2.86629	5.69764	2.7122	-3.69843	-2.98543
melR	5.66654	3.05678	4.07303	1.83927	-2.60976	-2.23376
cadB	4.81984	2.14925	-0.983214	-2.92518	-2.67059	-1.94196
blc	3.72945	0.18509	5.64734	2.30526	-3.54436	-3.34207
psd	6.89662	4.05808	6.99192	4.69737	-2.83854	-2.29454
nsrR	4.98431	6.29558	5.42504	6.58717	1.31127	1.16213
rpsF	13.0519	10.5408	12.901	10.7538	-2.5111	-2.14716
priB	12.484	8.78865	12.4069	9.45234	-3.69539	-2.95458
rpsR	13.0507	9.57696	12.7929	10.0061	-3.47379	-2.78678
rplI	12.6923	10.0675	12.5199	10.1278	-2.62472	-2.39204
ridA	9.92962	7.26234	10.5108	8.44699	-2.66728	-2.0638
pyrB	4.57268	1.23224	8.72093	6.22356	-3.34044	-2.49737
sgcB	1.82793	-1.41643	1.83578	-0.247538	-3.24435	-2.08332
yjjB	2.3692	-1.29829	2.57685	-0.66997	-3.66749	-3.24682
fhuF	7.35692	4.60117	9.88703	7.1656	-2.75575	-2.72143
yjjU	3.53702	5.23736	3.71104	5.79123	1.70033	2.0802
yjjV	3.03941	5.36765	3.3636	5.48872	2.32824	2.12512
deoD	10.8068	7.84409	9.07472	7.15552	-2.96275	-1.9192
Values listed are log2(RPKM) for the growth condition and rRNA method indicated.
